# Supplementary material for: Virulotyping of Salmonella enterica serovar Typhi isolates from Pakistan: Absence of complete SPI-10 in Vi negative isolates
Source: PLoS Negl Trop Dis. 2018 Nov 30;12(11):e0006839. doi: 10.1371/journal.pntd.0006839 (PMC6267989; doi:10.1371/journal.pntd.0006839)
Supplement: S1 Table — (XLSX) [file pntd.0006839.s001.xlsx]

## Sheet: TS1
TS1: Whole Genome Sequencing and Assembly Statisitics of Salmonella typhi Strains
*Note1: All statistics are based on contigs of size >= 500 bp, unless otherwise noted (e.g., "# contigs (>= 0 bp)" and "Total length (>= 0 bp)" include all contigs).
*Note2: Aligned to "AL513382" | 4809037 bp | 52.09 % G+C | 4395 genes
	ST5	ST6	ST7	ST8	ST11	ST16	ST17	ST18	ST19	ST22	ST25	ST26	ST38
Total Number of Read Pairs	5609548	7373363	6355236	5284710	6422424	5097957	6159170	6166450	6023235	5742202	5988649	5739044	4830851
Total Throughput (Gb)	1.12	1.47	1.27	1.06	1.28	1.02	1.23	1.23	1.2	1.15	1.2	1.15	0.97
Genome x-Coverage	~ 230x	~ 310 x	~ 268 x	~ 223 x	~ 271 x	~ 215 x	~ 260 x	~ 260 x	~ 254 x	~ 242 x	~ 253 x	~ 242 x	~ 204 x
De novo Assembly Statistics
Assembled Contigs	69	89	70	70	85	78	92	75	85	73	72	80	93
Genome fraction (%)	93.921	97.644	97.61	97.492	97.668	97.657	97.666	97.601	97.602	97.519	93.911	97.663	97.639
Duplication ratio	1.001	1.001	1.001	1	1.001	1.001	1.001	1.001	1.001	1.001	1.001	1.001	1.001
# genes	4062 + 49 part	4236 + 53 part	4241 + 45 part	4241 + 39 part	4243 + 48 part	4239 + 52 part	4239 + 52 part	4237 + 48 part	4231 + 54 part	4229 + 50 part	4062 + 49 part	4241 + 50 part	4238 + 51 part
Largest alignment	393623	258348	296690	399849	346635	393374	322227	334915	258349	390592	399824	346635	258349
Total aligned length	4518299	4697893	4695023	4689560	4700418	4700418	4700340	4694468	4694779	4690939	4517950	4700407	4698095
NG50	173117	161660	157232	149702	161658	145068	147088	161792	149704	148949	144204	158490	157254
NG75	92621	79009	84777	81184	72272	84771	81717	80345	86296	97918	92628	74062	72276
NA50	120022	145068	145068	144730	145068	136135	121462	145068	142741	143277	115747	145068	136416
NA75	69720	64284	84777	76695	62354	76698	60749	80345	66859	74064	68204	63423	65046
NGA50	115748	149704	144730	144730	145934	136135	125082	145068	142741	142740	109948	145068	144747
NGA75	63202	72274	72275	76695	66859	77554	63038	72271	63422	72276	63038	72276	66859
LG50	8	11	11	10	10	11	11	10	12	12	10	10	11
LG75	18	20	20	20	20	21	22	20	22	20	19	20	21
LA50	12	13	12	11	13	13	14	12	13	12	12	12	14
LA75	25	25	22	22	25	25	27	22	24	23	26	25	26
LGA50	13	12	13	11	12	13	13	12	13	13	13	12	13
LGA75	27	23	23	22	23	24	26	23	25	24	28	23	25
Misassemblies
# misassemblies	19	6	6	6	11	5	8	6	6	8	20	8	7
# relocations	19	6	6	6	10	5	8	6	6	8	19	8	7
# translocations	0	0	0	0	0	0	0	0	0	0	0	0	0
# inversions	0	0	0	0	1	0	0	0	0	0	1	0	0
# misassembled contigs	5	4	4	4	9	3	6	4	5	7	7	6	5
Misassembled contigs length	1595861	1089882	884852	769347	1623391	871106	1215615	884851	884855	956095	1517975	1246146	1310593
# local misassemblies	32	9	8	8	8	9	8	8	8	9	32	9	8
# scaffold gap size misassemblies	0	0	0	0	0	0	0	0	0	0	0	0	0
# unaligned mis. contigs	0	1	0	0	1	2	1	0	0	0	0	2	0
Unaligned
# fully unaligned contigs	0	1	0	1	5	0	2	0	0	0	0	4	1
Fully unaligned length	0	47615	0	3076	51719	0	6601	0	0	0	0	50539	47608
# partially unaligned contigs	4	10	3	4	9	7	11	3	3	3	5	9	11
Partially unaligned length	101228	183568	29265	42356	185887	217000	231023	29265	29265	29265	101229	186814	183496
Mismatches
# mismatches	9347	548	503	784	516	517	530	516	511	779	9341	524	546
# indels	209	64	63	71	62	63	61	63	62	68	207	61	61
Indels length	930	410	444	418	413	384	411	443	441	446	916	411	427
# mismatches per 100 kbp	206.94	11.67	10.72	16.72	10.99	11.01	11.28	10.99	10.89	16.61	206.83	11.16	11.63
# indels per 100 kbp	4.63	1.36	1.34	1.51	1.32	1.34	1.3	1.34	1.32	1.45	4.58	1.3	1.3
# indels (<= 5 bp)	169	44	42	52	42	44	41	42	41	47	168	41	41
# indels (> 5 bp)	40	20	21	19	20	19	20	21	21	21	39	20	20
# N's	0	0	0	0	0	0	0	0	0	0	0	0	0
# N's per 100 kbp	0	0	0	0	0	0	0	0	0	0	0	0	0
Statistics without reference
# contigs (>= 0 bp)	69	89	70	70	85	78	92	75	85	73	72	80	93
# contigs (>= 1000 bp)	47	67	56	55	66	59	72	55	61	58	49	64	69
# contigs (>= 5000 bp)	40	59	50	47	57	53	63	49	55	51	42	57	61
# contigs (>= 10000 bp)	37	49	44	43	49	48	53	43	46	42	39	49	52
# contigs (>= 25000 bp)	34	41	38	39	41	42	43	38	42	38	36	41	44
# contigs (>= 50000 bp)	26	29	27	30	29	31	30	28	29	29	28	29	29
Largest contig	468539	491309	491267	460169	491651	491314	491480	491268	342322	390592	462035	489803	491310
Total length	4620290	4931383	4727085	4735137	4938477	4918508	4939460	4726590	4726905	4723078	4619940	4938520	4931048
Total length (>= 0 bp)	4623399	4935140	4729206	4737687	4941384	4920746	4942456	4729527	4730461	4725147	4623440	4940517	4935105
Total length (>= 1000 bp)	4616183	4928000	4724869	4732526	4935734	4914073	4936716	4722719	4723050	4720294	4616348	4935203	4927730
Total length (>= 5000 bp)	4596196	4906814	4708015	4712692	4912017	4898309	4912935	4706953	4707281	4703454	4595913	4912576	4906579
Total length (>= 10000 bp)	4574615	4827691	4661132	4682588	4850538	4860742	4836849	4660362	4637302	4629864	4574328	4851022	4835865
Total length (>= 25000 bp)	4522193	4682437	4558693	4607816	4691099	4753988	4662447	4574361	4568783	4561344	4521907	4690486	4701057
Total length (>= 50000 bp)	4230400	4208014	4130714	4281434	4208310	4342423	4148916	4185749	4076925	4222135	4230104	4215844	4116303
N50	173117	161660	161792	149702	158489	145068	144731	161792	149704	149703	145934	149701	149702
N75	96867	72274	93034	81184	67627	82002	67628	84777	97919	97918	94239	72276	66956
L50	8	11	10	10	11	11	12	10	12	11	9	11	12
L75	16	21	19	20	21	22	23	19	21	20	18	21	23
GC (%)	52.18	51.83	52.02	52.1	51.83	51.8	51.83	52.02	52.02	52.03	52.18	51.83	51.83
